# Supplementary material for: Mapping the prevalence and nature of drug related problems among hospitalised children in the United Kingdom: a systematic review
Source: BMC Pediatr. 2019 Dec 11;19:486. doi: 10.1186/s12887-019-1875-y (PMC6905106; doi:10.1186/s12887-019-1875-y)
Supplement: Supplementary file 2 — Additional file 2. Study Summary. [file 12887_2019_1875_MOESM2_ESM.xlsx]

## Sheet: Sheet1
First Author	Year	Country	Outcome of interest	Stage of process	Design	Follow up	Setting	Age range	Duration	Number of patients observed	Detection method	Detector	CPOE	CDSS
Alsulami (2014) [49]	2012	England (Midlands)	ME	Administration	Prospective observational cross-sectional	N/A	Single centre, DGH	Not stated	4 months	876	Direct observation	Trained researcher	N	N
Bolt (2014) [46]	2010	Scotland	ME	Prescribing	Retrospective observational cross sectional	N/A	Single centre, tertiary	Not stated	12 months	56	Retrospective chart review	Not stated	N	N
Booth (2012) [34]	2009	England (London)	ME	Prescribing	Prospective interventional cohort	Study period only	Single centre PICU	Not stated	36 weeks	Not stated	Prospective chart review	Pharmacist	N	N
Davey (2007) [47]	2003	England (North)	ME	Prescribing	Prospective Interventional cross sectional	Study period only	Single centre, DGH	Not stated	10 days	90	Prospective chart review	Not stated	N	N
Donnelly (2015) [48]	2013	N Ireland	ME	Prescribing	Retrospective interventional cross sectional	Study period only	Single centre, DGH	Not stated	One day	12	Prospectve chart review over one day	Not stated	N	N
Fordham (2015) [36]	Not stated	England (North)	ME	Prescribing	Prospective observational cross sectional	N/A	Single centre, NICU	Not stated	7 weeks	Not stated	random sampling of charts; prospective review	Not stated	N	N
Ghaleb (2010) [30]	2004	England (London)	ME	Prescribing and administration	Prospective observational cross setional	N/A	Multi-centre (5 centres) incl. PICU	Not stated	22 weeks	444	Prospective chart review and disguised observation	Pharmacist	N	N
Gordon (2012) [40]	2011	England (North)	ME	Prescribing	Retrospective interventional cohort	Study period only	Single centre, DGH	Not stated	3 months	74	Prospective chart review	Not stated	N	N
Huynh (2016) [64]	2011	England (London)	ME	Clerking	Prospective observational cross sectional	N/A	Single centre, tertiary	Not stated	5 weeks	142	Prospective chart review	Pharmacist	N	N
Huynh (2016) [62]	2011	England	ME	Clerking	Prospective observational cross sectional	N/A	Multi-centre (4 centres)	<19 years of age	5 months	244	Prospective chart review	Pharmacist	N	N
Ibrahim (2015) [54]	2013	England (London)	DRPs	All	Prospective observational cross sectional	N/A	Multi-centre (2 centres)	<18 years of age	10 months	127	Prospective chart review	Pharmacist	N	N
Isaac (2014) [33]	Not stated	England (Midlands)	ME	Prescribing	Prospective observational cross sectional	N/A	Single centre, PICU	Not stated	Not stated	81	Prospective chart review	Pharmacist	N	N
Lane (2013) [41]	Not stated	England (London)	ME	Prescribing	Retrospective observational cross sectional	N/A	Single centre, tertiary	<12 years of age	Not stated	38	Not stated	Not stated	N	N
Leach (2014) [42]	2013	England (London)	ME	Prescribing	Prospective interventional cross scetional	Study period only	Single centre, tertiary	Not stated	One month	Not stated	Retrosepctive audit of inpatient drug charts	Not stated	N	N
Lepee (2012) [43]	2011	England (London)	ME	Prescribing	Prospective interventional cohort	Study period only	Single centre, tertiary	Not stated	2 months	Not stated	Prospective chart review	Pharmacy student	N	N
Lyons (2018) [50]	2015	England	ME	Administration	Prospective observational cross scetional	N/A	Multi-centre (16 centres)	Not stated	21 months	196	Direct observation	Pharmacist and Nurse	Mixed	N
Morecroft (2012) [51]	2011	England (North)	ME	Administration	Prospective observational cross sectional	N/A	Multi-centre (2 centres)	Not stated	2 months	431	Review of prescription	Pharmacy student	N	N
Morris (2016) [32]	Not stated	England (North)	ME	Prescribing	Prospective interventional cohort	Study period only	Single centre PICU	Not stated	2 weeks	Not stated	Prospective chart review	Pharmacist	N	N
O'Meara (2013) [44]	Not stated	England (London)	ME	Prescribing	Prospective observational cohort	N/A	Single centre, tertiary	Not stated	2 weeks	Not stated	Prospective chart review	Pharmacist	N	N
Rashed (2012) [55]	Not stated	England (London)	DRPs	All	Prospective observational cross sectional	N/A	Multi-centre (5 centres)	0-8 years	3 months	737	Prospective chart review	Pharmacist	N	N
Rashed (2012) [52]	2008	England (London)	ADRs	All	Prospective observational cross scetional	N/A	Multi-centre (only 1 in the UK)	0-18 years	3 months	313	Prospective chart review	Pharmacist	N	N
Sutherland (2011) [31]	Not stated	England (North)	ME	All	Prospective observational cross sectional	N/A	Single centre Paediatric Intensive Care Unit	Not stated	Not stated	Not stated	Prospective chart review	Pharmacist and Medical Student	N	N
Terry (2010) [39]	2006	England (Midlands)	ME	Clerking	Prospective observational cross sectional	N/A	Single centre, tertiary	0-16 years	6 months	39	Prospective chart review	Pharmacist	N	N
Thiesen (2013) [53]	2009	England (North)	ADR	Administration	Prospective observational cross sectional	N/A	Single centre, tertiary	0-16 years and 11months	12 months	5118	Prospective chart review	Pharmacist	N	N
Warrick (2011) [35]	2009	England (London)	ME	Prescribing	Prospective interventional cohort	Study period only	Single centre Paediatric Intensive Care Unit	Not stated	96 hours	Not stated	Prospective chart review	Pharmacist and Medical Student	Y	N
Woodley (2012) [45]	2011	Scotland	ME	Prescribing	Prospective interventional cohort	Study period only	Single centre, DGH	Not stated	1 month	Not stated	Retrospective chart review	Medical student	N	N
