# Supplementary material for: Mapping the prevalence and nature of drug related problems among hospitalised children in the United Kingdom: a systematic review
Source: BMC Pediatr. 2019 Dec 11;19:486. doi: 10.1186/s12887-019-1875-y (PMC6905106; doi:10.1186/s12887-019-1875-y)
Supplement: Supplementary file 3 — Additional file 3. Summary of study quality. [file 12887_2019_1875_MOESM3_ESM.xlsx]

## Sheet: Sheet1
Paper	Quality indicators
	Aims and objectives	Phenomenon of study	Categories defined	Clear definition	Clear detection method	Clear setting	Clear denominator	Clear sample size and method	Reliability	Validity	Limitations	Assumptions
Alsulami (2014) [49]	Y	Y	Y	Y	Y	Y	Y	N	Y	N	Y	N
Bolt (2014) [46]	Y	Y	Y	N	N	Y	N	N	N	Y	N	N
Booth (2012) [34]	Y	Y	Y	Y	Y	Y	Y	Y	Y	Y	Y	Y
Davey (2007) [47]	Y	Y	Y	Y	Y	Y	Y	N	N	N	Y	N
Donnelly (2015) [48]	N	Y	N	N	N	Y	N	N	N	N	Y	N
Fordham (2015) [36]	Y	Y	Y	N	N	Y	Y	N	N	N	N	N
Ghaleb (2010) [30]	Y	Y	Y	Y	Y	Y	Y	N	Y	Y	Y	N
Gordon (2012) [40]	Y	Y	Y	Y	Y	Y	Y	N	Y	Y	Y	N
Huynh (2016) [64]	Y	Y	Y	Y	Y	Y	Y	N	Y	Y	Y	N
Huynh (2016) [62]	Y	Y	Y	Y	Y	Y	Y	Y	Y	Y	Y	Y
Ibrahim (2015) [54]	Y	Y	Y	Y	Y	Y	Y	Y	Y	Y	Y	Y
Isaac (2014) [33]	Y	Y	N	Y	Y	Y	Y	N	N	Y	N	N
Lane (2013) [41]	N	N	Y	N	N	N	N	N	N	N	N	N
Leach (2014) [42]	N	Y	N	N	N	N	Y	N	N	N	N	N
Lepee (2012) [43]	Y	Y	Y	Y	Y	Y	Y	N	N	Y	Y	Y
Lyons (2018) [50]	Y	Y	Y	Y	Y	Y	Y	Y	Y	Y	Y	Y
Morecroft (2012) [51]	Y	Y	Y	Y	Y	Y	Y	N	N	N	N	N
Morris (2016) [32]	N	Y	N	N	N	N	Y	N	N	N	N	N
O'Meara (2013) [44]	Y	Y	N	N	Y	Y	N	N	N	N	N	N
Rashed (2012) [55]	Y	Y	Y	Y	Y	Y	Y	Y	Y	Y	Y	Y
Rashed (2012) [52]	Y	Y	Y	Y	Y	Y	Y	Y	Y	Y	Y	Y
Sutherland (2011) [31]	Y	Y	N	N	N	Y	Y	N	N	N	N	N
Terry (2010) [39]	Y	Y	Y	Y	Y	Y	Y	Y	Y	Y	Y	N
Thiesen (2013) [53]	Y	Y	Y	Y	Y	Y	Y	Y	Y	Y	Y	Y
Warrick (2011) [35]	Y	Y	Y	Y	Y	Y	Y	N	Y	Y	Y	N
Woodley (2012) [45]	Y	Y	N	N	N	N	Y	N	N	N	N	N
